# Supplementary material for: Prognostic Role of Tissue Iron Deficiency Measured by sTfR Levels in Heart Failure Patients without Systemic Iron Deficiency or Anemia
Source: J Clin Med. 2024 Aug 13;13(16):4742. doi: 10.3390/jcm13164742 (PMC11355225; doi:10.3390/jcm13164742)
Supplement: Supplementary file 1 [file jcm-13-04742-s001.zip]

Archive with 1 entries (1 files):
- jcm-3110256-supplementary.pdf
